# Supplementary material for: Vaccination against Borna Disease: Overview, Vaccine Virus Characterization and Investigation of Live and Inactivated Vaccines
Source: Viruses. 2022 Dec 2;14(12):2706. doi: 10.3390/v14122706 (PMC9788498; doi:10.3390/v14122706)
Supplement: Supplementary file 1 [file viruses-14-02706-s001.zip]

Archive with 7 entries (7 files):
- Supplementary Material S1.pdf
- Supplementary material S2.pdf
- Supplementary material S3.xlsx
- Supplementary material S4.xlsx
- Supplementary material S5.tif
- Supplementary material S6.pdf
- Supplementary material S7.xlsx
