# Supplementary material for: Vaccination against Borna Disease: Overview, Vaccine Virus Characterization and Investigation of Live and Inactivated Vaccines
Source: Viruses. 2022 Dec 2;14(12):2706. doi: 10.3390/v14122706 (PMC9788498; doi:10.3390/v14122706)
Supplement: Supplementary file 1 [file viruses-14-02706-s001.zip › Supplementary material S3.xlsx]

## Sheet: Trials
Dürrwald R, Kolodziejek J, Oh D-Y, Herzog S, Liebermann H, Osterrieder N, Nowotny N. Vaccination against Borna disease: overview, vaccine virus characterization and investigation of live and inactivated vaccines
Supplementary table S3.1: Overview of the infection trials
Trial	Species	Breed	Age at begin of trial	Groups	Numbers in each group	Vaccination	Dose	Vaccination scheme	Infection mode	Virus used for infection	Infection dose
I	Rats	Wistar rats	Newborns with mothers	1	7 newborns/ 1 mother	none	none	none	intranasal/contact	V from rat brain"	10E3 FFU
				2	8 newborns/ 1 mother	none	none	none	intransal/contact	Dessau from batch 198 11 90	10E3 FFU
IIA	Rabbits	New Zealand White	12 weeks	1	5	none	none	none	intracerebral	V from OL cells (ultrasonicated)	10E5 FFU
				2	5	none	none	none	intracerebral	V from OL cells (ultrasonicated)	10E4 FFU
				3	5	none	none	none	intracerebral	V from OL cells (ultrasonicated)	10E3 FFU
				4	5	none	none	none	intracerebral	V from OL cells (ultrasonicated)	10E2 FFU
				5	5	none	none	none	intracerebral	V from OL cells (ultrasonicated)	10E1 FFU
IIB	Rabbits	New Zealand White	12 weeks	1	5	none	none	none	intracerebral	V from rat brain (ultrasonicated)	10E5 FFU
				2	5	none	none	none	intracerebral	V from rat brain (ultrasonicated)	10E4 FFU
				3	5	none	none	none	intracerebral	V from rat brain (ultrasonicated)	10E3 FFU
				4	5	none	none	none	intracerebral	V from rat brain (ultrasonicated)	10E2 FFU
				5	5	none	none	none	intracerebral	V from rat brain (ultrasonicated)	10E1 FFU
III	Rabbits	New Zealand White	12 weeks	1	1	none	none	none	intracerebral	V from OL cells"	10E5 FFU
				2	1	none	none	none	intracerebral	V from C6 cells (ultrasonicated)	10E5 FFU
				3	1	none	none	none	intracerebral	V from C6 cells (ultrasonicated)	10E1 FFU
				4	1	none	none	none	intracerebral	V from YRB cells (ultrasonicated)	10E4 FFU
IV	Rabbits	New Zealand White	12 weeks	1	5	none	none	none	intracerebral	V from OL cells (ultrasonicated)	10E5 FFU
V	Rabbits	New Zealand White	12 weeks	1	5	live vaccine Dessau 195 05 90	10E3 FFU	s.c. 1st, 2nd after 3 weeks, 3rd after 16 weeks	none	none	none
				2	5	live vaccine Dessau 195 05 90	10E1 FFU	s.c. 1st, 2nd after 3 weeks, 3rd after 16 weeks	none	none	none
				3	5	inactivated vaccine without adjuvant°	10E7 FFU*	s.c. 1st, 2nd after 3 weeks, 3rd after 16 weeks	none	none	none
				4	5	inactivated vaccine without adjuvant°	10E5 FFU*	s.c. 1st, 2nd after 3 weeks, 3rd after 16 weeks	none	none	none
				5	5	inactivated vaccine without adjuvant°	10E3 FFU*	s.c. 1st, 2nd after 3 weeks, 3rd after 16 weeks	none	none	none
				6	5	inactivated vaccine without adjuvant°	10E1 FFU*	s.c. 1st, 2nd after 3 weeks, 3rd after 16 weeks	none	none	none
				7	5	inactivated vaccine with ISA25°	10E7 FFU*	s.c. 1st, 2nd after 3 weeks, 3rd after 16 weeks	none	none	none
				8	5	inactivated vaccine with ISA25°	10E5 FFU*	s.c. 1st, 2nd after 3 weeks, 3rd after 16 weeks	none	none	none
				9	5	inactivated vaccine with ISA25°	10E3 FFU*	s.c. 1st, 2nd after 3 weeks, 3rd after 16 weeks	none	none	none
				10	5	inactivated vaccine with ISA25°	10E1 FFU*	s.c. 1st, 2nd after 3 weeks, 3rd after 16 weeks	none	none	none
VI	Rabbits	New Zealand White	12 weeks	1	5	live vaccine "Dessau" batch 195 05 90	10E3 FFU	s.c. 1 vaccination	intracerebral 4 weeks pvacc3	V from rat brain"	10E2 FFU
		New Zealand White	12 weeks	2	1	none	none	none	intracerebral 4 weeks pvacc3	V from rat brain"	10E2 FFU
		Mixed races	1 year	3	5	live vaccine "Dessau" batch 195 05 90	10E3 FFU	s.c. 1 vaccination	intracerebral 4 weeks pvacc3	Dessau from rabbit brain"	10E2 FFU
		Mixed races	1 year	4	1	none	none	none	intracerebral 4 weeks pvacc3	Dessau from rabbit brain"	10E2 FFU
VII	Rabbits	New Zealand White	12 weeks	1	5	inactivated vaccine without adjuvant°	10E7 FFU*	s.c. 1st, 2nd after 3 weeks, 3rd after 16 weeks	intracerebral 2 weeks pvacc3	V from rat brain"	10E2 FFU
		New Zealand White	12 weeks	2	1	none	none	none	intracerebral 2 weeks pvacc3	V from rat brain"	10E2 FFU
		New Zealand White	12 weeks	3	5	inactivated vaccine with ISA25°	10E7 FFU*	s.c. 1st, 2nd after 3 weeks, 3rd after 16 weeks	intracerebral 2 weeks pvacc3	V from rat brain"	10E2 FFU
		New Zealand White	12 weeks	4	1	none	none	none	intracerebral 2 weeks pvacc3	V from rat brain"	10E2 FFU
VIII	Horses	Cross-bred horse	1 -10 years	1	5	inactivated vaccine without adjuvant°	10E7 FFU*	s.c. 1st, 2nd after 3 weeks, 3rd after 16 weeks	none	none	none
		Cross-bred horse	5 years	2	1	none	none	none	none	none	none
		Cross-bred horse	2-8 years	3	5	inactivated vaccine with ISA25°	10E7 FFU*	s.c. 1st, 2nd after 3 weeks, 3rd after 16 weeks	none	none	none
		Cross-bred horse	4 years	4	1	none	none	none	none	none	none
IX	Horses	Cross-bred horse	2-3 years	1	7	live vaccine "Dessau" 186 03 89 or 194 03 90	not determined	s.c. 1 vaccination (no vaccinations before)	none	none	none
		Cross-bred horse	2-15 years	2	38	live vaccine "Dessau" 186 03 89 or 194 03 90	not determined	s.c. 1 vaccination (vaccinations in previous years)	none	none	none
							* before inactivation, ° virus Dessau was used in these vaccines, " not ultrasonicated, s.c. subcutan
A/0170/00 (rats), G0152/96 (rabbits)
#1860389, #1940390, #1950590, #1981190, AZ
