# Supplementary material for: Vaccination against Borna Disease: Overview, Vaccine Virus Characterization and Investigation of Live and Inactivated Vaccines
Source: Viruses. 2022 Dec 2;14(12):2706. doi: 10.3390/v14122706 (PMC9788498; doi:10.3390/v14122706)
Supplement: Supplementary file 1 [file viruses-14-02706-s001.zip › Supplementary material S4.xlsx]

## Sheet: N protein
Dürrwald R, Kolodziejek J, Oh D-Y, Herzog S, Liebermann H, Osterrieder N, Nowotny N. Vaccination against Borna disease: overview, vaccine virus characterization and investigation of live and inactivated vaccines
Supplementary table S4.1: Analysis of differences in amino acid composition of the N protein
aa	30	67	91	136	206	249	262	271	275	344	337	362
lcl|U04608.1_cds_AAA20224.1_1 [protein=p40] [protein_id=AAA20224.1] [location=54..1166] [gbkey=CDS]	P	D	V	I	F	M	I	K	D	I	I	K
U04608.1 Strain V/B / Germany 1992	P	D	V	I	F	M	I	K	D	I	I	K
AJ311521.1 Strain V/FR / Germany 2001	P	D	V	I	F	M	I	K	D	I	I	K
Vaccine_2 strain V/GZ Zwick Giessen / Germany 1948	P	D	V	I	F	M	I	K	D	I	I	K
AJ311523.1 Strain H1766 horse / Germany 1994	P	D	V	I	F	M	I	K	D	I	I	K
MN937369.1 Alpaca S116/19 / Germany 2019	P	D	V	I	F	M	I	K	D	I	I	K
MN937375.1 Crocidura leucodon KS19/642 / Germany 2019	P	D	V	I	F	M	I	K	D	I	I	K
OK142783.1 Human E66/21_1J / Germany 2021	P	D	V	I	F	M	I	K	D	I	I	K
OK142782.1 Human E66/21_1I / Germany 2021	P	N	V	I	F	I	I	K	D	I	I	K
MN937376.1 Horse BH97/16 / Germany 2016	P	D	V	I	F	M	I	K	D	I	I	K
MH190827.1 Human 112-16 / Germany 2016	P	D	V	I	F	M	I	K	D	I	I	K
KY002077.1 Crocidura leucodon CL1286/15 / Austria 2015	P	D	V	I	F	M	I	K	D	I	I	K
KY002076.1 Crocidura leucodon CL1285/15 / Austria 2015	P	D	V	I	F	M	I	K	D	I	I	K
KY002079.1 Sorex araneus SAR313/15 / Austria 2015	P	D	V	I	F	M	I	K	D	I	I	K
KY490040.1 Horse 271/16 / Austria 2016	P	D	V	I	F	M	I	K	D	I	I	K
KY002072.1 Horse 8072/15 / Austria 2015	P	D	V	I	F	M	I	K	D	I	I	K
KY002071.1 Horse 1407/15 / Austria 2015	P	D	V	I	F	M	I	K	D	I	I	K
KY002073.1 Crocidura leucodon CL311/15 / Austria 2015	P	D	V	I	F	M	I	K	D	I	I	K
KY002075.1 Crocidura leucodon CL690/15 / Austria 2015	P	D	V	I	F	M	I	K	D	I	I	K
KY002074.1 Crocidura leucodon CL428/15 / Austria 2015	P	D	V	I	F	M	V	K	D	I	I	K
KY490041.1 Horse 272/16 / Austria 2016	P	D	V	I	F	M	I	K	D	I	I	K
KY002078.1 Crocidura leucodon CL1287/15 / Austria 2015	P	D	V	I	F	M	I	K	D	I	I	K
LR722645.1 Human P3 / Germany 2001	P	D	V	I	F	M	I	K	D	I	I	R
MK574679.1 Human BoDV1-ER2 / Germany 1996	P	D	V	I	F	M	I	K	D	I	I	K
MT366065.1 Alpaca V 636 / Germany 2002	P	D	V	I	F	M	I	K	E	V	V	K
Vaccine strain Dessau / Germany 1949/50s	S	D	V	I	F	M	I	K	E	I	V	K
MT366064.1 Crocidura leucodon CL112 / Germany 2011	P	D	V	I	F	M	I	K	E	I	V	K
MT515369.1 Human Z20_0107 / Germany 2017	P	D	V	I	F	M	I	R	E	I	I	K
LR722644.1 Human P4 / Germany 2008	P	D	V	I	F	M	I	K	E	I	I	K
LR722642.1 Human P7 / Germany 2017	P	D	V	I	F	M	I	K	E	I	I	R
MT364324.1 Human BODV-1 MAIJU / Germany 2019	P	D	V	I	F	M	I	K	E	I	I	K
LR722646.1 Human P6 / Germany 2017	P	D	V	I	F	M	I	K	E	I	I	K
LR722641.1 Human P5 / Germany 2016	P	D	V	I	F	M	I	K	E	I	I	K
LR722643.1 Human P8 / Germany 2019	P	D	V	V	F	M	I	K	E	I	I	K
MW053459.1 Human C4 / Germany 2020	P	D	V	V	F	M	I	K	E	I	I	K
AJ311522.1 Strain He/80/FR horse / Germany 1980	P	D	V	I	F	M	I	K	E	I	I	R
L27077.2 Strain He/80 horse / Germany 1980	P	D	V	I	F	M	I	K	E	I	I	R
LT991982.1 Human recipient#1-02465 / Germany 2016	P	D	A	I	F	M	I	K	E	I	I	K
LT991983.1 Human recipient#1-02012-13 / Germany 2016	P	D	A	I	F	M	I	K	E	I	I	K
LT991981.1 Human recipient#2-02464 / Germany 2016	P	D	A	I	F	M	I	K	E	I	I	K
MK644607.1 Llama S17-1061 / Switzerland 2017	P	D	V	I	L	M	I	K	E	I	I	K
MK644606.1 Horse S95-1272 / Switzerland 1995	P	D	V	I	L	M	I	K	E	I	I	K
reference sequence
mutations in comparison to reference virus V
viruses of the strain V group
vaccine virus Zwick 1948
mutations that differ in strain V group viruses from the other viruses
sequences closely related to virus "Dessau"
vaccine virus "Dessau" 1990
muttions only observed in the vaccine viruses

## Sheet: P  protein
Dürrwald R, Kolodziejek J, Oh D-Y, Herzog S, Liebermann H, Osterrieder N, Nowotny N. Vaccination against Borna disease: overview, vaccine virus characterization and investigation of live and inactivated vaccines
Supplementary table S4.2: Analysis of differences in amino acid composition of the P protein
aa	3	4	24	26	34	53	132	152	156	194
lcl|U04608.1_cds_AAA20225.1_2 [protein=p23] [protein_id=AAA20225.1] [location=1272..1877] [gbkey=CDS]	T	R	E	(S)*	V	N	R	M	M	T
U04608.1 Strain V/B / Germany 1992	T	R	E	(S)	V	N	R	M	M	T
AJ311521.1 Strain V/FR / Germany 2001	T	R	E	(S)	V	N	R	M	M	T
Vaccine_2 strain V/GZ Zwick Giessen / Germany 1948	T	R	E	S	V	N	R	M	M	T
AJ311523.1 Strain H1766 horse / Germany 1994	T	R	E	S	I	N	R	M	M	T
MN937369.1 Alpaca S116/19 / Germany 2019	T	R	E	S	I	N	R	M	M	T
MN937375.1 Crocidura leucodon KS19/642 / Germany 2019	T	R	E	S	I	N	R	M	M	T
OK142783.1 Human E66/21_1J / Germany 2021	T	R	E	S	I	N	R	M	M	T
OK142782.1 Human E66/21_1I / Germany 2021	T	R	E	S	I	N	R	M	M	T
MN937376.1 Horse BH97/16 / Germany 2016	T	R	E	S	I	N	R	M	M	T
MH190827.1 Human 112-16 / Germany 2016	T	R	E	S	I	N	R	M	M	T
KY002077.1 Crocidura leucodon CL1286/15 / Austria 2015	T	R	E	S	I	N	R	M	M	T
KY002076.1 Crocidura leucodon CL1285/15 / Austria 2015	T	R	E	S	I	N	R	M	M	T
KY002079.1 Sorex araneus SAR313/15 / Austria 2015	T	R	E	S	I	N	R	M	M	T
KY490040.1 Horse 271/16 / Austria 2016	T	R	E	S	I	N	R	M	M	T
KY002072.1 Horse 8072/15 / Austria 2015	T	R	E	S	I	N	R	M	M	T
KY002071.1 Horse 1407/15 / Austria 2015	T	R	E	S	I	N	R	M	M	T
KY002073.1 Crocidura leucodon CL311/15 / Austria 2015	T	R	E	S	I	N	R	M	M	T
KY002075.1 Crocidura leucodon CL690/15 / Austria 2015	T	R	E	S	I	N	R	M	M	T
KY002074.1 Crocidura leucodon CL428/15 / Austria 2015	T	R	E	S	I	N	R	M	M	T
KY490041.1 Horse 272/16 / Austria 2016	T	R	E	S	I	N	R	M	M	T
KY002078.1 Crocidura leucodon CL1287/15 / Austria 2015	T	R	G	S	I	N	R	M	M	T
LR722645.1 Human P3 / Germany 2001	T	R	E	S	I	N	R	M	M	T
MK574679.1 Human BoDV1-ER2 / Germany 1996	T	R	E	S	I	N	R	M	M	T
LR722642.1 Human P7 / Germany 2017	T	R	E	S	I	N	R	M	I	A
MT364324.1 Human BODV-1 MAIJU / Germany 2019	T	R	E	S	I	N	R	M	I	A
LR722646.1 Human P6 / Germany 2017	T	R	E	S	I	N	R	M	M	A
LR722641.1 Human P5 / Germany 2016	T	R	E	S	I	N	R	M	M	A
LR722643.1 Human P8 / Germany 2019	T	R	E	S	I	N	R	M	M	A
MW053459.1 Human C4 / Germany 2020	T	R	E	S	I	T	R	M	M	A
AJ311522.1 Strain He/80/FR horse / Germany 1980	T	R	E	S	I	N	R	M	M	A
L27077.2 Strain He/80 horse / Germany 1980	T	G	E	S	I	N	R	M	M	A
LT991982.1 Human recipient#1-02465 / Germany 2016	T	R	E	S	I	N	R	M	M	A
LT991983.1 Human recipient#1-02012-13 / Germany 2016	T	R	E	S	I	N	R	M	M	A
LT991981.1 Human recipient#2-02464 / Germany 2016	T	R	E	S	I	N	R	M	M	A
MK644607.1 Llama S17-1061 / Switzerland 2017	T	R	E	S	I	N	R	M	M	A
MK644606.1 Horse S95-1272 / Switzerland 1995	T	R	E	S	I	N	R	M	M	A
MT366065.1 Alpaca V 636 / Germany 2002	T	R	E	S	I	N	R	M	M	A
Vaccine strain Dessau / Germany 1949/50s	T	R	E	S	I	N	K	I	M	A
MT366064.1 Crocidura leucodon CL112 / Germany 2011	T	R	E	S	I	N	R	M	M	A
MT515369.1 Human Z20_0107 / Germany 2017	T	R	E	S	I	N	R	M	M	A
LR722644.1 Human P4 / Germany 2008	A	R	E	S	I	N	R	M	M	A
reference sequence
mutations in comparison to reference virus V
viruses of the strain V group
vaccine virus Zwick 1948
mutations that differ in strain V group viruses from the other viruses
sequences closely related to virus "Dessau"
vaccine virus "Dessau" 1990
muttions only observed in the vaccine viruses
* This is not provided as amino acid P because there was a mistake in the original sequence of 1994, accession no. U04608, that remained in the GenBank. S26/S28 comprises the major phosphorylation site, making a serine at position 26 indispensable.

## Sheet: M protein
Dürrwald R, Kolodziejek J, Oh D-Y, Herzog S, Liebermann H, Osterrieder N, Nowotny N. Vaccination against Borna disease: overview, vaccine virus characterization and investigation of live and inactivated vaccines
Supplementary table S4.3: Analysis of differences in amino acid composition of the M protein
aa	12	71	73	86	112
lcl|U04608.1_cds_AAA20226.1_3 [protein=gp18] [protein_id=AAA20226.1] [location=1893..2321] [gbkey=CDS]	D	S	V	T	D
U04608.1 Strain V/B / Germany 1992	D	S	V	T	D
AJ311521.1 Strain V/FR / Germany 2001	D	S	V	T	D
Vaccine_2 strain V/GZ Zwick Giessen / Germany 1948	D	S	V	T	D
AJ311523.1 Strain H1766 horse / Germany 1994	D	S	V	T	E
MN937369.1 Alpaca S116/19 / Germany 2019	D	S	V	T	E
MN937375.1 Crocidura leucodon KS19/642 / Germany 2019	D	S	V	T	E
OK142783.1 Human E66/21_1J / Germany 2021	D	S	V	T	E
OK142782.1 Human E66/21_1I / Germany 2021	D	S	V	T	E
MN937376.1 Horse BH97/16 / Germany 2016	D	S	V	T	E
MH190827.1 Human 112-16 / Germany 2016	D	S	V	T	E
KY002077.1 Crocidura leucodon CL1286/15 / Austria 2015	D	S	V	T	E
KY002076.1 Crocidura leucodon CL1285/15 / Austria 2015	D	S	V	T	E
KY002079.1 Sorex araneus SAR313/15 / Austria 2015	D	S	V	T	E
KY490040.1 Horse 271/16 / Austria 2016	D	S	V	T	E
KY002072.1 Horse 8072/15 / Austria 2015	D	S	V	T	E
KY002071.1 Horse 1407/15 / Austria 2015	D	S	V	T	E
KY002073.1 Crocidura leucodon CL311/15 / Austria 2015	D	S	V	T	E
KY002075.1 Crocidura leucodon CL690/15 / Austria 2015	D	S	V	T	E
KY002074.1 Crocidura leucodon CL428/15 / Austria 2015	D	S	V	T	E
KY490041.1 Horse 272/16 / Austria 2016	D	S	V	T	E
KY002078.1 Crocidura leucodon CL1287/15 / Austria 2015	D	S	V	T	E
LR722645.1 Human P3 / Germany 2001	D	S	V	T	E
MK574679.1 Human BoDV1-ER2 / Germany 1996	D	S	V	T	E
MT366065.1 Alpaca V 636 / Germany 2002	D	S	V	T	E
Vaccine strain Dessau / Germany 1949/50s	D	F	A	I	E
MT366064.1 Crocidura leucodon CL112 / Germany 2011	D	S	V	T	E
MT515369.1 Human Z20_0107 / Germany 2017	D	S	V	T	E
LR722644.1 Human P4 / Germany 2008	D	S	V	T	E
LR722642.1 Human P7 / Germany 2017	D	S	V	T	E
MT364324.1 Human BODV-1 MAIJU / Germany 2019	D	S	V	T	E
LR722646.1 Human P6 / Germany 2017	D	S	V	T	E
LR722641.1 Human P5 / Germany 2016	D	S	V	T	E
LR722643.1 Human P8 / Germany 2019	D	S	V	T	E
MW053459.1 Human C4 / Germany 2020	D	S	V	T	E
AJ311522.1 Strain He/80/FR horse / Germany 1980	D	S	V	T	E
L27077.2 Strain He/80 horse / Germany 1980	G	S	V	T	E
LT991982.1 Human recipient#1-02465 / Germany 2016	D	S	V	T	E
LT991983.1 Human recipient#1-02012-13 / Germany 2016	D	S	V	T	E
LT991981.1 Human recipient#2-02464 / Germany 2016	D	S	V	T	E
MK644607.1 Llama S17-1061 / Switzerland 2017	D	S	V	T	E
MK644606.1 Horse S95-1272 / Switzerland 1995	D	S	V	T	E
reference sequence
mutations in comparison to reference virus V
viruses of the strain V group
vaccine virus Zwick 1948
mutations that differ in strain V group viruses from the other viruses
sequences closely related to virus "Dessau"
vaccine virus "Dessau" 1990
muttions only observed in the vaccine viruses

## Sheet: G protein
Dürrwald R, Kolodziejek J, Oh D-Y, Herzog S, Liebermann H, Osterrieder N, Nowotny N. Vaccination against Borna disease: overview, vaccine virus characterization and investigation of live and inactivated vaccines
Supplementary table S4.4: Analysis of differences in amino acid composition of the G protein
aa	3	6	7	16	17	21	22	44	55	56	66	67	74	96	105	122	130	137	139	145	164	185	186	187	192	193	194	218	220	229	234	236	242	243	245	251	266	282	287	288	296	302	307	311	354	397	402	433	437
lcl|U04608.1_cds_AAA20227.1_4 [protein=57 kDa ORF] [protein_id=AAA20227.1] [location=2236..3747] [gbkey=CDS]	P	S	F	L	V	A	R	R	I	S	T	I	T	I	K	F	T	I	N	Q	Q	I	L	Q	N	K	T	S	T	I	A	Y	P	R	K	T	K	V	I	A	S	D	I	V	N	E	S	Y	S
U04608.1 Strain V/B / Germany 1992	P	S	F	L	V	A	R	R	I	S	T	I	T	I	K	F	T	I	N	Q	Q	I	L	Q	N	K	T	S	T	I	A	Y	P	R	K	T	K	V	I	A	S	D	I	V	N	E	S	Y	S
AJ311521.1 Strain V/FR / Germany 2001	P	S	F	L	V	A	R	R	I	S	T	I	T	I	K	F	T	I	N	Q	Q	I	L	Q	N	K	T	S	T	I	A	Y	P	R	K	T	K	V	I	A	S	D	I	V	N	E	S	Y	S
Vaccine_2 strain V/GZ Zwick Giessen / Germany 1948	L	S	F	L	V	A	R	R	I	S	S	I	T	I	K	F	T	I	N	Q	Q	I	L	Q	N	K	T	S	T	I	A	Y	P	R	K	T	K	V	I	A	S	D	I	V	N	E	S	Y	S
AJ311523.1 Strain H1766 horse / Germany 1994	L	S	F	L	A	A	R	R	I	P	T	I	T	V	K	Y	T	I	N	Q	Q	V	L	Q	N	K	T	S	A	I	V	Y	P	R	K	T	K	V	I	A	G	D	M	V	N	E	I	Y	S
MN937369.1 Alpaca S116/19 / Germany 2019	L	S	F	L	A	A	R	R	I	S	T	I	T	I	K	F	T	I	N	Q	Q	I	L	Q	N	K	T	S	A	I	V	Y	P	R	K	T	K	V	I	A	G	D	I	V	N	E	S	Y	S
MN937375.1 Crocidura leucodon KS19/642 / Germany 2019	L	S	F	L	A	A	R	R	I	S	T	I	T	I	K	F	T	I	N	Q	Q	I	L	Q	N	K	T	S	A	I	V	Y	P	R	K	T	K	V	I	A	G	D	I	V	N	E	S	Y	S
OK142783.1 Human E66/21_1J / Germany 2021	L	S	F	L	A	A	R	R	I	S	T	I	T	I	K	F	T	I	N	Q	Q	I	L	Q	N	K	T	S	A	I	V	Y	P	R	K	T	K	V	I	A	G	D	I	V	N	E	S	Y	S
OK142782.1 Human E66/21_1I / Germany 2021	L	S	F	L	A	A	R	R	I	S	T	I	T	I	K	F	T	I	N	Q	Q	I	L	Q	N	K	T	S	A	I	V	Y	P	R	K	T	K	V	I	A	G	D	I	V	N	E	S	C	S
MN937376.1 Horse BH97/16 / Germany 2016	L	S	F	L	A	A	R	R	I	S	T	T	T	I	K	F	T	I	N	Q	Q	I	L	Q	N	K	T	S	A	I	V	Y	P	R	R	T	K	V	I	A	G	D	I	V	N	E	S	Y	S
MH190827.1 Human 112-16 / Germany 2016	L	S	F	L	A	A	R	R	I	S	T	I	T	I	K	F	T	I	N	Q	Q	I	L	Q	N	K	T	S	T	I	V	Y	P	R	K	T	K	V	I	A	G	D	I	V	N	E	S	Y	S
KY002077.1 Crocidura leucodon CL1286/15 / Austria 2015	L	S	F	S	A	A	R	R	I	S	T	I	T	I	K	F	T	V	N	Q	Q	I	L	Q	N	K	T	S	A	I	A	Y	P	R	K	T	K	V	I	A	G	D	I	V	N	E	S	Y	S
KY002076.1 Crocidura leucodon CL1285/15 / Austria 2015	L	S	F	S	A	A	R	R	I	S	T	I	T	I	K	F	T	V	N	Q	Q	I	L	Q	N	K	T	S	A	I	A	Y	P	R	K	T	K	V	I	A	G	D	I	V	N	E	S	Y	S
KY002079.1 Sorex araneus SAR313/15 / Austria 2015	L	S	F	S	A	A	R	R	I	S	T	I	T	I	K	F	T	V	N	Q	Q	I	L	Q	N	K	T	S	A	I	A	Y	P	R	R	T	K	V	I	A	G	D	I	V	N	E	S	Y	S
KY490040.1 Horse 271/16 / Austria 2016	L	S	F	S	A	A	R	R	I	S	T	I	T	I	K	F	T	V	N	Q	Q	I	L	Q	N	K	T	S	A	I	A	Y	P	R	K	T	K	V	I	A	G	D	I	V	N	E	S	Y	S
KY002072.1 Horse 8072/15 / Austria 2015	L	S	F	S	A	A	R	R	I	S	T	I	T	I	K	F	T	I	N	Q	Q	I	L	Q	N	K	T	S	A	I	A	Y	P	R	K	T	K	V	I	A	G	D	I	V	N	E	S	Y	S
KY002071.1 Horse 1407/15 / Austria 2015	L	S	F	S	A	A	R	R	I	S	T	I	T	I	K	F	T	I	N	Q	Q	I	L	Q	N	K	T	S	A	I	A	Y	P	R	K	T	K	V	I	A	G	D	I	V	N	E	S	Y	S
KY002073.1 Crocidura leucodon CL311/15 / Austria 2015	L	S	F	S	A	A	R	R	I	S	T	I	T	I	N	F	T	I	N	Q	Q	I	L	Q	N	K	T	S	A	I	A	Y	P	R	K	T	K	V	I	A	G	D	I	V	N	E	S	Y	S
KY002075.1 Crocidura leucodon CL690/15 / Austria 2015	L	S	F	S	A	A	R	R	I	S	T	I	T	I	N	F	T	I	N	Q	Q	I	L	Q	N	K	T	S	A	I	A	Y	P	R	K	T	K	V	I	A	G	D	I	V	N	E	S	Y	S
KY002074.1 Crocidura leucodon CL428/15 / Austria 2015	L	S	F	S	A	A	R	R	I	S	T	I	T	I	K	F	T	I	N	Q	Q	I	L	Q	N	K	T	S	A	I	A	Y	P	R	K	T	K	V	I	T	G	D	I	V	N	E	S	Y	S
KY490041.1 Horse 272/16 / Austria 2016	L	S	F	S	A	A	R	R	I	S	T	I	T	I	K	F	T	I	N	Q	Q	I	L	Q	N	K	T	S	A	L	A	Y	P	R	K	T	K	V	I	A	G	D	I	V	N	E	S	Y	S
KY002078.1 Crocidura leucodon CL1287/15 / Austria 2015	L	S	F	S	A	A	R	R	I	S	T	I	T	I	K	F	T	I	N	Q	Q	I	L	Q	N	K	T	S	A	I	A	Y	P	R	K	T	K	V	I	A	G	D	I	V	N	G	S	Y	S
LR722645.1 Human P3 / Germany 2001	L	S	F	L	A	A	R	R	I	S	T	I	T	I	K	F	T	I	D	Q	Q	I	L	Q	N	K	T	S	A	I	A	Y	P	R	K	T	K	V	I	A	D	N	I	V	N	E	S	Y	S
MK574679.1 Human BoDV1-ER2 / Germany 1996	P	S	F	L	A	A	R	R	I	S	T	I	T	I	K	F	T	I	N	Q	Q	I	L	Q	N	K	T	S	A	I	V	Y	P	R	R	T	K	V	I	A	G	D	I	V	N	E	S	Y	S
LR722644.1 Human P4 / Germany 2008	L	S	F	L	A	A	R	R	I	S	T	I	T	I	K	F	T	I	N	Q	Q	I	L	Q	N	K	T	S	A	I	V	Y	P	R	K	T	K	V	I	A	G	D	I	I	N	E	S	Y	S
MT366065.1 Alpaca V 636 / Germany 2002	L	S	F	L	A	A	R	R	V	S	T	I	T	I	K	F	T	V	N	Q	Q	I	L	Q	N	K	S	S	A	I	V	Y	P	R	K	T	K	V	I	A	G	D	I	V	N	E	S	Y	S
Vaccine strain Dessau / Germany 1949/50s	L	S	F	L	A	A	R	K	I	P	T	I	T	I	K	F	T	V	N	R	Q	I	V	Q	K	K	S	S	A	I	A	H	P	R	E	I	K	V	I	V	G	D	I	V	N	E	S	Y	S
MT366064.1 Crocidura leucodon CL112 / Germany 2011	L	F	F	L	A	A	R	R	I	P	T	I	T	I	E	F	T	V	N	Q	Q	T	L	Q	N	K	S	S	A	I	V	Y	P	R	K	T	K	V	V	A	G	D	I	V	N	E	S	Y	S
MT515369.1 Human Z20_0107 / Germany 2017	L	S	F	L	A	A	R	R	I	S	T	I	T	I	E	F	T	V	N	Q	Q	I	L	Q	N	K	S	S	A	I	V	Y	P	K	K	T	K	V	I	A	G	D	I	V	N	E	S	Y	S
LR722642.1 Human P7 / Germany 2017	L	S	F	L	A	A	Q	R	I	S	T	I	T	I	K	F	T	I	N	Q	R	I	L	Q	N	R	T	S	A	I	V	Y	S	R	K	T	K	V	I	A	G	D	I	V	N	E	S	Y	N
MT364324.1 Human BODV-1 MAIJU / Germany 2019	L	S	F	L	A	A	Q	R	I	S	T	I	T	I	K	F	T	I	N	Q	Q	I	L	Q	N	R	T	S	A	I	V	Y	S	R	K	T	K	V	I	A	G	D	I	V	N	E	S	Y	N
LR722646.1 Human P6 / Germany 2017	P	S	F	L	A	A	Q	R	I	S	T	I	T	I	K	F	T	I	N	Q	Q	I	L	R	N	K	T	S	A	I	V	Y	P	R	K	T	K	V	I	A	G	D	I	V	N	E	S	Y	N
LR722641.1 Human P5 / Germany 2016	P	S	F	L	A	A	Q	R	I	S	T	I	T	I	K	F	T	I	N	Q	Q	I	L	R	N	K	T	S	A	I	V	Y	P	R	K	T	K	V	I	A	G	D	I	V	N	E	S	Y	N
LR722643.1 Human P8 / Germany 2019	L	S	F	L	A	A	Q	R	I	S	T	I	T	I	K	F	T	I	N	Q	Q	I	L	R	N	K	T	S	A	I	V	Y	S	R	K	T	K	V	I	A	G	D	I	V	N	E	S	Y	N
MW053459.1 Human C4 / Germany 2020	L	S	F	L	A	A	Q	R	I	S	T	I	T	I	K	F	K	I	N	Q	Q	I	L	R	N	K	T	S	A	I	V	Y	S	R	K	T	K	V	I	A	G	D	I	V	N	E	R	Y	N
AJ311522.1 Strain He/80/FR horse / Germany 1980	L	S	S	L	A	A	Q	R	I	S	T	I	T	I	K	F	T	I	N	Q	Q	I	L	Q	N	K	T	S	A	I	V	Y	S	K	R	T	K	M	I	A	G	D	I	V	N	E	S	Y	S
L27077.2 Strain He/80 horse / Germany 1980	L	S	S	L	A	A	Q	R	I	S	T	I	T	I	K	F	T	I	N	Q	Q	I	L	Q	N	K	T	S	A	I	V	Y	S	K	R	T	K	M	I	A	G	D	I	V	N	E	S	Y	S
LT991982.1 Human recipient#1-02465 / Germany 2016	P	S	F	L	A	V	Q	R	I	S	T	I	T	I	K	F	T	I	N	Q	Q	I	L	Q	N	K	T	S	A	I	V	Y	S	R	K	T	K	V	I	A	G	D	I	V	N	E	S	Y	S
LT991983.1 Human recipient#1-02012-13 / Germany 2016	P	S	F	L	A	V	Q	R	I	S	T	I	T	I	K	F	T	I	N	Q	Q	I	L	Q	N	K	T	S	A	I	V	Y	S	R	K	T	K	V	I	A	G	D	I	V	N	E	S	Y	S
LT991981.1 Human recipient#2-02464 / Germany 2016	P	S	F	L	A	V	Q	R	I	S	T	I	T	I	K	F	T	I	N	Q	Q	I	L	Q	N	K	T	S	A	I	V	Y	S	R	K	T	K	V	I	A	G	D	I	V	N	E	S	Y	S
MK644607.1 Llama S17-1061 / Switzerland 2017	L	S	F	L	A	A	Q	R	I	S	T	I	I	I	K	F	T	I	N	Q	Q	I	L	Q	N	K	T	S	A	I	V	Y	S	R	K	T	K	V	I	A	G	D	I	V	S	E	S	Y	S
MK644606.1 Horse S95-1272 / Switzerland 1995	L	S	F	L	A	A	Q	R	I	S	T	I	I	I	K	F	T	I	N	Q	Q	I	L	Q	N	K	T	P	A	I	V	Y	S	R	K	T	R	V	I	A	G	D	I	V	S	E	S	Y	S
reference sequence
mutations in comparison to reference virus V
viruses of the strain V group
vaccine virus Zwick 1948
mutations that differ in strain V group viruses from the other viruses
sequences closely related to virus "Dessau"
vaccine virus "Dessau" 1990
muttions only observed in the vaccine viruses
[truncated: 3 more columns]

## Sheet: L polymerase
Dürrwald R, Kolodziejek J, Oh D-Y, Herzog S, Liebermann H, Osterrieder N, Nowotny N. Vaccination against Borna disease: overview, vaccine virus characterization and investigation of live and inactivated vaccines
Supplementary table S4.5: Analysis of differences in amino acid composition of the L polymerase
aa	40	43	54	56	107	112	115	120	134	158	162	168	175	177	181	184	199	200	211	226	229	270	275	279	286	291	309	320	322	325	330	332	333	348	382	463	500	501	502	507	510	543	551	560	657	681	726	741	779
lcl|U04608.1_cds_AAA20228.1_5 [protein=L-polymerase] [protein_id=AAA20228.1] [location=3996..8822] [gbkey=CDS]	E	I	Q	I	D	M	I	N	F	A	L	S	Q	D	L	V	V	D	V	L	I	A	W	E	I	M	R	F	K	G	R	P	A	R	V	I	S	L	S	E	V	I	G	I	P	M	Q	R	P
U04608.1 Strain V/B / Germany 1992	E	I	Q	I	D	M	I	N	F	A	L	S	Q	D	L	V	V	D	V	L	I	A	W	E	I	M	R	F	K	G	R	P	A	R	V	I	S	L	S	E	V	I	G	I	P	M	Q	R	P
AJ311521.1 Strain V/FR / Germany 2001	E	I	Q	I	D	M	I	N	F	A	L	S	Q	D	L	V	V	D	V	L	I	A	W	E	I	M	R	F	K	G	R	P	A	R	V	I	S	L	S	E	V	I	G	I	P	I	Q	R	P
Vaccine_2 strain V/GZ Zwick Giessen / Germany 1948	E	I	Q	I	D	M	I	N	F	A	L	S	Q	D	L	V	V	D	V	L	I	A	W	E	I	M	R	F	K	G	R	P	A	R	V	I	S	L	S	E	V	I	G	I	P	M	Q	R	P
AJ311523.1 Strain H1766 horse / Germany 1994	E	I	Q	V	D	M	I	N	S	T	L	S	Q	D	L	V	V	D	V	L	I	A	W	E	I	M	G	F	K	G	R	P	A	R	V	I	S	L	S	E	V	I	G	I	P	M	Q	R	P
MN937369.1 Alpaca S116/19 / Germany 2019	E	I	Q	V	D	M	I	N	S	T	L	S	Q	D	L	V	V	D	V	L	I	A	W	E	I	M	R	F	K	G	R	P	A	R	V	I	S	L	S	E	V	I	G	I	P	M	Q	R	P
MN937375.1 Crocidura leucodon KS19/642 / Germany 2019	E	I	Q	V	D	M	I	N	S	T	L	S	Q	D	L	V	V	D	V	L	I	A	W	E	I	M	R	F	K	G	R	P	A	R	V	I	S	L	S	E	V	I	G	I	P	M	Q	R	P
OK142783.1 Human E66/21_1J / Germany 2021	E	I	Q	V	D	M	I	N	S	T	L	S	Q	D	L	V	V	D	V	L	I	A	W	E	I	M	R	F	K	G	R	P	A	R	V	I	S	L	S	E	V	I	G	I	P	M	Q	R	P
OK142782.1 Human E66/21_1I / Germany 2021	E	I	Q	V	D	M	I	N	S	T	L	S	Q	D	L	V	V	D	V	L	I	A	W	E	I	M	R	F	K	G	R	P	A	R	V	I	S	L	S	E	V	I	D	I	P	M	Q	C	P
MN937376.1 Horse BH97/16 / Germany 2016	E	I	Q	V	D	M	I	N	S	T	L	S	Q	D	L	V	V	D	V	L	I	A	W	E	I	M	R	F	K	G	R	P	A	R	V	I	F	L	S	E	V	I	G	I	P	M	Q	R	P
MH190827.1 Human 112-16 / Germany 2016	E	I	Q	V	D	M	I	N	S	A	L	S	Q	D	L	V	V	D	V	L	I	A	W	E	I	M	R	F	K	G	R	P	A	R	V	I	S	L	S	E	V	I	G	I	P	M	Q	R	P
KY002077.1 Crocidura leucodon CL1286/15 / Austria 2015	E	I	Q	V	D	M	I	N	S	T	L	S	Q	D	L	V	I	D	I	L	I	A	W	E	I	T	R	F	K	G	R	P	A	R	V	I	S	L	S	E	V	I	G	I	P	M	Q	R	P
KY002076.1 Crocidura leucodon CL1285/15 / Austria 2015	E	I	Q	V	D	M	I	N	S	T	L	S	Q	D	L	V	V	D	I	L	I	A	W	G	I	T	R	F	K	G	K	P	A	R	V	I	S	L	S	E	V	I	G	I	P	M	Q	R	P
KY002079.1 Sorex araneus SAR313/15 / Austria 2015	E	I	Q	V	D	M	I	N	S	T	L	S	Q	D	L	V	V	D	I	L	I	A	W	E	I	M	R	F	K	G	R	P	A	R	V	I	S	L	S	E	V	I	G	I	P	M	Q	R	P
KY490040.1 Horse 271/16 / Austria 2016	E	I	Q	V	D	M	I	N	S	T	L	S	Q	D	L	V	V	D	I	L	I	A	W	E	I	M	R	F	K	G	R	P	A	R	V	I	S	L	S	E	V	I	G	I	P	M	Q	R	P
KY002072.1 Horse 8072/15 / Austria 2015	E	I	Q	V	D	M	I	N	S	T	L	S	Q	D	L	V	V	D	I	L	I	A	W	E	I	M	R	F	K	G	R	P	A	R	V	I	S	L	S	E	V	I	G	I	P	M	Q	R	P
KY002071.1 Horse 1407/15 / Austria 2015	E	I	Q	V	D	M	I	N	S	T	L	S	Q	D	L	V	V	D	I	L	I	A	W	E	I	M	R	F	K	G	R	P	A	R	V	I	S	L	S	E	V	I	G	I	P	M	Q	R	P
KY002073.1 Crocidura leucodon CL311/15 / Austria 2015	E	I	Q	V	D	M	I	N	S	T	L	S	Q	D	L	V	V	D	I	L	I	A	W	E	I	M	R	F	K	G	R	P	A	R	V	I	S	L	S	E	V	I	G	I	P	M	Q	R	P
KY002075.1 Crocidura leucodon CL690/15 / Austria 2015	E	I	Q	V	D	M	I	N	S	T	L	S	Q	D	L	V	V	D	I	L	I	A	W	E	I	M	R	F	K	G	R	P	A	R	V	I	S	L	S	E	V	I	G	I	P	M	Q	R	P
KY002074.1 Crocidura leucodon CL428/15 / Austria 2015	E	I	Q	V	D	M	I	N	S	T	L	S	Q	D	L	V	V	D	I	L	I	A	W	E	I	M	R	F	K	G	R	P	A	R	V	I	S	L	S	E	V	I	G	I	P	M	Q	R	P
KY490041.1 Horse 272/16 / Austria 2016	D	I	Q	V	D	M	I	N	S	T	L	S	Q	D	L	V	V	D	I	L	I	A	W	E	I	M	R	F	K	G	R	P	A	R	V	I	S	L	S	E	V	I	G	I	P	M	Q	R	P
KY002078.1 Crocidura leucodon CL1287/15 / Austria 2015	E	I	Q	V	D	M	I	N	S	T	L	S	Q	D	L	V	V	D	I	L	I	A	W	E	I	M	R	F	K	G	R	P	A	R	V	I	S	L	S	E	V	I	G	I	P	M	Q	R	P
LR722645.1 Human P3 / Germany 2001	E	I	H	V	E	M	I	N	S	T	L	S	Q	D	L	V	V	D	V	L	I	A	W	E	I	M	R	F	K	G	R	L	A	R	V	I	S	L	S	E	V	I	G	I	P	M	Q	R	P
MK574679.1 Human BoDV1-ER2 / Germany 1996	E	I	Q	V	D	M	I	N	S	T	L	X	Q	D	L	V	V	D	V	L	I	A	W	E	I	M	R	F	K	G	R	P	A	R	V	I	S	L	S	E	V	I	G	I	P	M	Q	R	P
MT366065.1 Alpaca V 636 / Germany 2002	E	M	Q	V	D	M	T	N	S	T	S	S	H	D	L	V	V	E	V	L	I	A	W	A	I	M	R	F	K	G	R	P	V	R	V	I	S	F	R	E	V	I	G	I	P	M	Q	R	P
Vaccine strain Dessau / Germany 1949/50s	E	M	Q	V	D	M	T	N	S	T	S	S	H	D	L	V	V	E	V	L	I	A	W	A	I	M	R	F	K	G	R	P	V	R	I	I	S	F	R	E	V	V	G	I	P	M	Q	R	P
MT366064.1 Crocidura leucodon CL112 / Germany 2011	E	M	Q	V	D	M	T	N	S	T	S	S	H	D	L	V	V	D	V	L	I	A	W	A	I	M	R	F	R	G	R	P	V	R	V	I	S	F	R	E	V	I	G	I	P	M	R	R	P
MT515369.1 Human Z20_0107 / Germany 2017	E	M	Q	V	D	M	T	N	S	T	S	S	H	D	L	V	V	D	V	L	M	A	W	A	I	M	R	F	K	G	R	P	V	R	V	I	S	F	R	E	V	I	G	I	P	M	Q	R	P
LR722644.1 Human P4 / Germany 2008	E	I	Q	V	D	L	T	N	S	T	S	S	Q	D	L	V	V	D	V	L	I	A	W	A	I	M	R	Y	K	G	R	P	A	R	V	I	S	F	R	E	V	I	G	I	P	M	Q	R	P
LR722642.1 Human P7 / Germany 2017	E	I	Q	I	D	M	T	N	S	T	S	S	Q	D	L	V	V	D	V	L	I	V	W	A	I	M	R	F	K	G	R	P	A	R	V	L	S	F	R	E	V	I	G	I	P	M	Q	R	P
MT364324.1 Human BODV-1 MAIJU / Germany 2019	E	I	Q	I	D	M	T	N	S	T	S	S	Q	D	L	V	V	D	V	L	I	V	W	A	I	M	R	F	K	G	R	P	A	R	V	L	S	F	R	E	V	I	G	I	P	M	Q	R	P
LR722646.1 Human P6 / Germany 2017	E	I	Q	I	D	M	T	N	S	T	S	S	Q	D	L	V	V	D	V	L	I	V	W	A	I	M	R	F	K	G	R	P	A	R	V	L	S	F	R	E	I	I	G	I	P	M	Q	R	P
LR722641.1 Human P5 / Germany 2016	E	I	Q	I	D	M	T	N	S	T	S	S	Q	D	L	V	V	D	V	L	I	V	W	A	I	M	R	F	K	G	R	P	A	R	V	L	S	F	R	E	I	I	G	I	P	M	Q	R	P
LR722643.1 Human P8 / Germany 2019	E	I	Q	I	D	M	T	N	S	T	S	S	Q	D	L	V	V	D	V	L	I	V	W	A	V	M	R	F	K	G	R	P	A	R	V	L	S	F	R	E	V	I	G	I	P	M	Q	R	P
MW053459.1 Human C4 / Germany 2020	E	I	Q	I	D	M	T	N	S	T	S	S	Q	D	V	V	V	D	V	L	I	V	C	A	I	M	R	F	K	G	R	P	A	R	V	L	S	F	R	D	V	I	G	I	R	M	Q	R	P
AJ311522.1 Strain He/80/FR horse / Germany 1980	E	I	Q	I	D	M	T	N	S	T	S	S	Q	D	L	V	V	D	V	P	I	V	W	A	I	M	R	F	K	G	R	P	A	H	V	L	S	F	R	E	V	I	G	V	P	M	Q	R	P
L27077.2 Strain He/80 horse / Germany 1980	E	I	Q	I	D	M	T	N	S	T	S	S	Q	D	L	V	V	D	V	L	I	V	W	A	I	M	R	F	K	S	R	P	A	R	V	L	S	F	R	E	V	I	G	V	P	M	Q	R	A
LT991982.1 Human recipient#1-02465 / Germany 2016	E	L	Q	I	D	M	T	N	S	T	S	S	Q	D	L	V	V	D	V	L	I	V	W	A	I	M	R	F	K	G	R	P	A	R	V	L	S	F	R	E	V	I	G	I	P	M	Q	R	P
LT991983.1 Human recipient#1-02012-13 / Germany 2016	E	L	Q	I	D	M	T	N	S	T	S	S	Q	D	L	V	V	D	V	L	I	V	W	A	I	M	R	F	K	G	R	P	A	R	V	L	S	F	R	E	V	I	G	I	P	M	Q	R	P
LT991981.1 Human recipient#2-02464 / Germany 2016	E	L	Q	I	D	M	T	N	S	T	S	S	Q	D	L	V	V	D	V	L	I	V	W	A	I	M	R	F	K	G	R	P	A	R	V	L	S	F	R	E	V	I	G	I	P	M	Q	R	P
MK644607.1 Llama S17-1061 / Switzerland 2017	E	I	Q	V	D	M	T	D	S	T	S	S	Q	N	L	I	V	D	V	L	I	A	W	A	I	M	R	F	K	G	R	P	A	R	V	L	S	F	R	E	V	I	G	I	P	M	Q	R	P
MK644606.1 Horse S95-1272 / Switzerland 1995	E	I	Q	I	D	M	T	D	S	T	S	S	Q	N	L	I	V	D	V	L	I	A	W	A	I	M	R	F	K	G	R	P	A	R	V	L	S	F	R	E	V	I	G	I	P	M	Q	R	P
reference sequence
mutations in comparison to reference virus V
viruses of the strain V group
vaccine virus Zwick 1948
mutations that differ in strain V group viruses from the other viruses
sequences closely related to virus "Dessau"
vaccine virus "Dessau" 1990
muttions only observed in the vaccine viruses
[truncated: 66 more columns]

## Sheet: All mutations
Dürrwald R, Kolodziejek J, Oh D-Y, Herzog S, Liebermann H, Osterrieder N, Nowotny N. Vaccination against Borna disease: overview, vaccine virus characterization and investigation of live and inactivated vaccines
Supplementary table S4.6: Overview of all polymorphisms
	1	2	3	4	5	6	7	8	9	10	11	12	13	14	15	16	17	18	19	20	21	22	23	24	25	26	27	28	29	30	31	32	33	34	35	36	37	38	39	40	41	42	43	44	45	46	47	48	49
Name	T	A	C	GUA	C	A	G	G	A	G	G	GUT	GA	G	G	G	T	A	AUT	C	AA	A	A	G	G	T	C	T	A	T	T	C	C	C	T	A	A	G	C	T	C	T	G	G	T	A	A	G	GUC
Type	Polymorphism	Polymorphism	Polymorphism	Polymorphism	Polymorphism	Polymorphism	Polymorphism	Polymorphism	Polymorphism	Polymorphism	Polymorphism	Polymorphism	Polymorphism	Polymorphism	Polymorphism	Polymorphism	Polymorphism	Polymorphism	Polymorphism	Polymorphism	Polymorphism	Polymorphism	Polymorphism	Polymorphism	Polymorphism	Polymorphism	Polymorphism	Polymorphism	Polymorphism	Polymorphism	Polymorphism	Polymorphism	Polymorphism	Polymorphism	Polymorphism	Polymorphism	Polymorphism	Polymorphism	Polymorphism	Polymorphism	Polymorphism	Polymorphism	Polymorphism	Polymorphism	Polymorphism	Polymorphism	Polymorphism	Polymorphism	Polymorphism
Minimum	141	252	325	459	669	800	837	865	878	878	1083	1122	1138	1278	1281	1342	1347	1371	1371	1429	1666	1727	1739	1851	1927	2104	2110	2149	2216	2243	2252	2255	2282	2285	2294	2297	2366	2398	2401	2431	2435	2456	2521	2548	2550	2600	2624	2644	2644
Maximum	141	252	325	461	669	800	837	865	878	878	1083	1124	1139	1278	1281	1342	1347	1371	1373	1429	1667	1727	1739	1851	1927	2104	2110	2149	2216	2243	2252	2255	2282	2285	2294	2297	2366	2398	2401	2431	2435	2456	2521	2548	2550	2600	2624	2644	2646
Length	1	1	1	2	1	1	1	1	1	1	1	2	2	1	1	1	1	1	2	1	2	1	1	1	1	1	1	1	1	1	1	1	1	1	1	1	1	1	1	1	1	1	1	1	1	1	1	1	2
product	p40	p40	p40	p40	p40	p40	p40	p40	p40	p40	p40	p40	p40	p23	p23	p23	p23	p23	p23	p23	p23	p23	p23	p23	gp18	gp18	gp18	gp18	gp18	57 kDa ORF	57 kDa ORF	57 kDa ORF	57 kDa ORF	57 kDa ORF	57 kDa ORF	57 kDa ORF	57 kDa ORF	57 kDa ORF	57 kDa ORF	57 kDa ORF	57 kDa ORF	57 kDa ORF	57 kDa ORF	57 kDa ORF	57 kDa ORF	57 kDa ORF	57 kDa ORF	57 kDa ORF	57 kDa ORF
Amino Acid Change	P -> S	D -> N	V -> A	I -> V	F -> L	M -> I	I -> V	K -> R	D -> E	D -> E	I -> V	I -> V	K -> R	T -> A	R -> G	E -> G	P -> S	V -> I	V -> I	N -> T	R -> K	M -> I	M -> I	T -> A	D -> G	S -> F	V -> A	T -> I	D -> E	P -> L	S -> F	F -> S	L -> S	V -> A	A -> V	R -> Q	R -> K	I -> V	S -> P	T -> S	I -> T	T -> I	I -> V	K -> E	K -> N	F -> Y	T -> K	I -> V	I -> V
CDS	p40 CDS	p40 CDS	p40 CDS	p40 CDS	p40 CDS	p40 CDS	p40 CDS	p40 CDS	p40 CDS	p40 CDS	p40 CDS	p40 CDS	p40 CDS	p23 CDS	p23 CDS	p23 CDS	p23 CDS	p23 CDS	p23 CDS	p23 CDS	p23 CDS	p23 CDS	p23 CDS	p23 CDS	gp18 CDS	gp18 CDS	gp18 CDS	gp18 CDS	gp18 CDS	57 kDa ORF CDS	57 kDa ORF CDS	57 kDa ORF CDS	57 kDa ORF CDS	57 kDa ORF CDS	57 kDa ORF CDS	57 kDa ORF CDS	57 kDa ORF CDS	57 kDa ORF CDS	57 kDa ORF CDS	57 kDa ORF CDS	57 kDa ORF CDS	57 kDa ORF CDS	57 kDa ORF CDS	57 kDa ORF CDS	57 kDa ORF CDS	57 kDa ORF CDS	57 kDa ORF CDS	57 kDa ORF CDS	57 kDa ORF CDS
CDS Codon Number	30	67	91	136	206	249	262	271	275	275	344	357	362	3	4	24	26	34	34	53	132	152	156	194	12	71	73	86	108	3	6	7	16	17	20	21	44	55	56	66	67	74	96	105	105	122	130	137	137
CDS Position	88	199	272	406	616	747	784	812	825	825	1030	1069	1085	7	10	71	76	100	100	158	395	456	468	580	35	212	218	257	324	8	17	20	47	50	59	62	131	163	166	196	200	221	286	313	315	365	389	409	409
Change	C -> T	G -> A	T -> C	AUC -> GUA	T -> C	G -> A	A -> G	A -> G	T -> A	T -> G	A -> G	AUC -> GUT	AG -> GA	A -> G	C -> G	A -> G	C -> T	G -> A	GUC -> AUT	A -> C	GG -> AA	G -> A	G -> A	A -> G	A -> G	C -> T	T -> C	C -> T	C -> A	C -> T	C -> T	T -> C	T -> C	T -> C	C -> T	G -> A	G -> A	A -> G	T -> C	A -> T	T -> C	C -> T	A -> G	A -> G	G -> T	T -> A	C -> A	A -> G	AUT -> GUC
Codon Change	CCU -> TCU	GAU -> AAU	GUU -> GCU	AUC -> GUA	UUU -> CUU	AUG -> AUA	AUC -> GUC	AAG -> AGG	GAU -> GAA	GAU -> GAG	AUA -> GUA	AUC -> GUT	AAG -> AGA	ACG -> GCG	CGA -> GGA	GAA -> GGA	CCG -> TCG	GUC -> AUC	GUC -> AUT	AAC -> ACC	AGG -> AAA	AUG -> AUA	AUG -> AUA	ACG -> GCG	GAC -> GGC	UCC -> UTC	GUC -> GCC	ACA -> ATA	GAC -> GAA	CCU -> CTU	UCU -> UTU	UUU -> UCU	UUG -> UCG	GUC -> GCC	GCC -> GTC	CGG -> CAG	AGG -> AAG	AUU -> GUU	UCA -> CCA	ACU -> TCU	AUU -> ACU	ACA -> ATA	AUC -> GUC	AAG -> GAG	AAG -> AAT	UUC -> UAC	ACA -> AAA	AUU -> GUU	AUU -> GUC
Coverage	41	41	41	41	41	41	41	41	41	41	41	41	41	41	41	41	41	41	41	41	41	41	41	41	41	41	41	41	41	41	41	41	41	41	41	41	41	41	41	41	41	41	41	41	41	41	41	41	41
Polymorphism Type	SNP (transition)	SNP (transition)	SNP (transition)	Substitution	SNP (transition)	SNP (transition)	SNP (transition)	SNP (transition)	SNP (transversion)	SNP (transversion)	SNP (transition)	Substitution	Substitution	SNP (transition)	SNP (transversion)	SNP (transition)	SNP (transition)	SNP (transition)	Substitution	SNP (transversion)	Substitution	SNP (transition)	SNP (transition)	SNP (transition)	SNP (transition)	SNP (transition)	SNP (transition)	SNP (transition)	SNP (transversion)	SNP (transition)	SNP (transition)	SNP (transition)	SNP (transition)	SNP (transition)	SNP (transition)	SNP (transition)	SNP (transition)	SNP (transition)	SNP (transition)	SNP (transversion)	SNP (transition)	SNP (transition)	SNP (transition)	SNP (transition)	SNP (transversion)	SNP (transversion)	SNP (transversion)	SNP (transition)	Substitution
Protein Effect	Substitution	Substitution	Substitution	Substitution	Substitution	Substitution	Substitution	Substitution	Substitution	Substitution	Substitution	Substitution	Substitution	Substitution	Substitution	Substitution	Substitution	Substitution	Substitution	Substitution	Substitution	Substitution	Substitution	Substitution	Substitution	Substitution	Substitution	Substitution	Substitution	Substitution	Substitution	Substitution	Substitution	Substitution	Substitution	Substitution	Substitution	Substitution	Substitution	Substitution	Substitution	Substitution	Substitution	Substitution	Substitution	Substitution	Substitution	Substitution	Substitution
Variant Frequency	0.24	0.24	0.73	0.49	0.49	0.24	0.24	0.24	4.15	0.24	0.24	0.73	0.98	0.24	0.24	0.24	9.51	9.02	0.24	0.24	0.24	0.24	0.49	4.39	0.24	0.24	0.24	0.24	9.27	8.05	0.24	0.49	2.68	9.27	0.73	3.17	0.24	0.24	0.73	0.24	0.24	0.49	0.24	0.49	0.49	0.24	0.24	0.98	0.98
BDU04608 Borna disease virus 1 strain V, complete genome	C	G	T	A	T	G	A	A	T	T	A	C	G	A	C	A	C	G	G	A	G	G	G	A	A	C	T	C	C	C	C	T	T	T	C	G	G	A	T	A	T	C	A	A	G	T	C	A	A
U04608.1 Strain V/B / Germany 1992	C	G	T	A	T	G	A	A	T	T	A	C	G	A	C	A	C	G	G	A	G	G	G	A	A	C	T	C	C	C	C	T	T	T	C	G	G	A	T	A	T	C	A	A	G	T	C	A	A
AJ311521.1 Strain V/FR / Germany 2001	C	G	T	A	T	G	A	A	T	T	A	C	G	A	C	A	C	G	G	A	G	G	G	A	A	C	T	C	C	C	C	T	T	T	C	G	G	A	T	A	T	C	A	A	G	T	C	A	A
Vaccine_2 strain V /GZ Zwick Giessen / Germany 1948	C	G	T	A	T	G	A	A	T	T	A	C	G	A	C	A	T/P23: P26S	G	G	A	G	G	G	A	A	C	T	C	C	T/P57: C3T	C	T	T	T	C	G	G	A	T	T/P57: T66S	T	C	A	A	G	T	C	A	A
AJ311523.1 Strain H1766 horse / Germany 1994	C	G	T	A	T	G	A	A	T	T	A	C	A/P40: K362R	A	C	A	T/P23: P26S	A/P23: V34I	A	A	G	G	G	A	A	C	T	C	A/gp18: D108E	T/P57: C3T	C	T	T	C/P57: V17A	C	G	G	A	C/P57: S56P	A	T	C	G/P57: I96V	A	A	A/P57: F122Y	C	A	A
MN937369.1 Alpaca S116/19 / Germany 2019	C	G	T	A	T	G	A	A	T	T	A	T/P40: I357V	A/P40: K362R	A	C	A	T/P23: P26S	A/P23: V34I	A	A	G	G	G	A	A	C	T	C	A/gp18: D108E	T/P57: C3T	C	T	T	C/P57: V17A	C	G	G	A	T	A	T	C	A	A	G	T	C	A	A
MN937375.1 Crocidura leucodon KS19/642 / Germany 2019	C	G	T	A	T	G	A	A	T	T	A	T/P40: I357V	A/P40: K362R	A	C	A	T/P23: P26S	A/P23: V34I	A	A	G	G	G	A	A	C	T	C	A/gp18: D108E	T/P57: C3T	C	T	T	C/P57: V17A	C	G	G	A	T	A	T	C	A	A	G	T	C	A	A
OK142783.1 Human E66/21_1J / Germany 2021	C	G	T	A	T	G	A	A	T	T	A	T/P40: I357V	A/P40: K362R	A	C	A	T/P23: P26S	A/P23: V34I	A	A	G	G	G	A	A	C	T	C	A/gp18: D108E	T/P57: C3T	C	T	T	C/P57: V17A	C	G	G	A	T	A	T	C	A	A	G	T	C	A	A
OK142782.1 Human E66/21_1I / Germany 2021	C	A/p40:D67N	T	A	T	A/P40: G249A	A	A	T	T	A	T/P40: I357V	A/P40: K362R	A	C	A	T/P23: P26S	A/P23: V34I	A	A	G	G	G	A	A	C	T	C	A/gp18: D108E	T/P57: C3T	C	T	T	C/P57: V17A	C	G	G	A	T	A	T	C	A	A	G	T	C	A	A
MN937376.1 Horse BH97/16 / Germany 2016	C	G	T	A	T	G	A	A	T	T	A	T/P40: I357V	A/P40: K362R	A	C	A	T/P23: P26S	A/P23: V34I	A	A	G	G	G	A	A	C	T	C	A/gp18: D108E	T/P57: C3T	C	T	T	C/P57: V17A	C	G	G	A	T	A	C/P57: I67T	C	A	A	G	T	C	A	A
MH190827.1 Human 112-16 / Germany 2016	C	G	T	A	T	G	A	A	T	T	A	C	A/P40: K362R	A	C	A	T/P23: P26S	A/P23: V34I	A	A	G	G	G	A	A	C	T	C	A/gp18: D108E	T/P57: C3T	C	T	T	C/P57: V17A	C	G	G	A	T	A	T	C	A	A	G	T	C	A	A
KY002077.1 Crocidura leucodon CL1286/15 / Austria 2015	C	G	T	A	T	G	A	A	C	C	A	C	A/P40: K362R	A	C	A	T/P23: P26S	A/P23: V34I	A	A	G	G	G	A	A	C	T	C	A/gp18: D108E	T/P57: C3T	C	T	C	C/P57: V17A	C	G	G	A	T	A	T	C	A	A	G	T	C	G/P57: I137V	G/P57: I137V
KY002076.1 Crocidura leucodon CL1285/15 / Austria 2015	C	G	T	A	T	G	A	A	C	C	A	C	A/P40: K362R	A	C	A	T/P23: P26S	A/P23: V34I	A	A	G	G	G	A	A	C	T	C	A/gp18: D108E	T/P57: C3T	C	T	C	C/P57: V17A	C	G	G	A	T	A	T	C	A	A	G	T	C	G/P57: I137V	G/P57: I137V
KY002079.1 Sorex araneus SAR313/15 / Austria 2015	C	G	T	A	T	G	A	A	C	C	A	C	A/P40: K362R	A	C	A	T/P23: P26S	A/P23: V34I	A	A	G	G	G	A	A	C	T	C	A/gp18: D108E	T/P57: C3T	C	T	C	C/P57: V17A	C	G	G	A	T	A	T	C	A	A	G	T	C	G/P57: I137V	G/P57: I137V
KY490040.1 Horse 271/16 / Austria 2016	C	G	T	A	T	G	A	A	C	C	A	C	A/P40: K362R	A	C	A	T/P23: P26S	A/P23: V34I	A	A	G	G	G	A	A	C	T	C	A/gp18: D108E	T/P57: C3T	C	T	C	C/P57: V17A	C	G	G	A	T	A	T	C	A	A	G	T	C	G/P57: I137V	G/P57: I137V
KY002072.1 Horse 8072/15 / Austria 2015	C	G	T	A	T	G	A	A	C	C	A	C	A/P40: K362R	A	C	A	T/P23: P26S	A/P23: V34I	A	A	G	G	G	A	A	C	T	C	A/gp18: D108E	T/P57: C3T	C	T	C	C/P57: V17A	C	G	G	A	T	A	T	C	A	A	G	T	C	A	A
KY002071.1 Horse 1407/15 / Austria 2015	C	G	T	A	T	G	A	A	C	C	A	C	A/P40: K362R	A	C	A	T/P23: P26S	A/P23: V34I	A	A	G	G	G	A	A	C	T	C	A/gp18: D108E	T/P57: C3T	C	T	C	C/P57: V17A	C	G	G	A	T	A	T	C	A	A	G	T	C	A	A
KY002073.1 Crocidura leucodon CL311/15 / Austria 2015	C	G	T	A	T	G	A	A	C	C	A	C	A/P40: K362R	A	C	A	T/P23: P26S	A/P23: V34I	A	A	G	G	G	A	A	C	T	C	A/gp18: D108E	T/P57: C3T	C	T	C	C/P57: V17A	C	G	G	A	T	A	T	C	A	A	T/P57: K105N	T	C	A	A
KY002075.1 Crocidura leucodon CL690/15 / Austria 2015	C	G	T	A	T	G	A	A	C	C	A	C	A/P40: K362R	A	C	A	T/P23: P26S	A/P23: V34I	A	A	G	G	G	A	A	C	T	C	A/gp18: D108E	T/P57: C3T	C	T	C	C/P57: V17A	C	G	G	A	T	A	T	C	A	A	T/P57: K105N	T	C	A	A
KY002074.1 Crocidura leucodon CL428/15 / Austria 2015	C	G	T	A	T	G	G/P40: I262V	A	C	C	A	C	A/P40: K362R	A	C	A	T/P23: P26S	A/P23: V34I	A	A	G	G	G	A	A	C	T	C	A/gp18: D108E	T/P57: C3T	C	T	C	C/P57: V17A	C	G	G	A	T	A	T	C	A	A	G	T	C	A	A
KY490041.1 Horse 272/16 / Austria 2016	C	G	T	A	T	G	A	A	C	C	A	C	A/P40: K362R	A	C	A	T/P23: P26S	A/P23: V34I	A	A	G	G	G	A	A	C	T	C	A/gp18: D108E	T/P57: C3T	C	T	C	C/P57: V17A	C	G	G	A	T	A	T	C	A	A	G	T	C	A	A
KY002078.1 Crocidura leucodon CL1287/15 / Austria 2015	C	G	T	A	T	G	A	A	C	C	A	C	A/P40: K362R	A	C	G/P23: E24G	T/P23: P26S	A/P23: V34I	A	A	G	G	G	A	A	C	T	C	A/gp18: D108E	T/P57: C3T	C	T	C	C/P57: V17A	C	G	G	A	T	A	T	C	A	A	G	T	C	A	A
LR722645.1 Human P3 / Germany 2001	C	G	T	A	T	G	A	A	T	T	A	C	A/P40: K362R	A	C	A	T/P23: P26S	A/P23: V34I	A	A	G	G	G	A	A	C	T	C	A/gp18: D108E	T/P57: C3T	C	T	T/P57: L16S	C/P57: V17A	C	G	G	A	T	A	T	C	A	A	G	T	C	A	A
MK574679.1 Human BoDV1-ER2 / Germany 1996	C	G	T	A	T	G	A	A	T	T	A	C	A/P40: K362R	A	C	A	T/P23: P26S	A/P23: V34I	A/P23: V34I	A	G	G	G	A	A	C	T	C	A/gp18: D108E	C	C	T	T/P57: L16S	C/P57: V17A	C	G	G	A	T	A	T	C	A	A	G	T	C	A	A
MT366065.1 Alpaca V 636 / Germany 2002	C	G	T	A	T	G	A	A	G	G/P40: D275E	G/P40: I344V	T/P40: I357V	A/P40: K362R	A	C	A	T/P23: P26S	A/P23: V34I	A	A	A/P23: R132K	G	G	G/P23: T194A	A	C	T	C	A/gp18: D108E	T/P57: C3T	C	T	T/P57: L16S	C/P57: V17A	C	G	G	G/P57: I55V	T	A	T	C	A	A	G	T	C	G/P57: I137V	G/P57: I137V
Vaccine strain Dessau / Germany 1949/50s	T/P40:P30S	G	T	A	T	G	A	A	A/P40: D275E	A	A	T/P40: I357V	A/P40: K362R	A	C	A	T/P23: P26S	A/P23: V34I	A	A	A/P23: R132K	A/P23: M152I	G	G/P23: T194A	A	T/gp18: S71F	C/gp18: V73A	T/gp18: T86I	A/gp18: D108E	T/P57: C3T	C	T	T/P57: L16S	C/P57: V17A	C	G	A/P57: R44K	A	C/P57: S56P	A	T	C	A	A	G	T	C	G/P57: I137V	G/P57: I137V
MT366064.1 Crocidura leucodon CL112 / Germany 2011	C	G	T	A	T	G	A	A	A/P40: D275E	A	A	T/P40: I357V	A/P40: K362R	A	C	A	T/P23: P26S	A/P23: V34I	A	A	A/P23: R132K	G	G	G/P23: T194A	A	C	T	C	A/gp18: D108E	T/P57: C3T	T/P57: S6F	T	T/P57: L16S	C/P57: V17A	C	G	G	A	C/P57: S56P	A	T	C	A	G/P57: K105E	G	T	C	G/P57: I137V	G/P57: I137V
MT515369.1 Human Z20_0107 / Germany 2017	C	G	T	A	T	G	A	G/P40: K271R	A/P40: D275E	A	A	T/P40: I357V	A/P40: K362R	A	C	A	T/P23: P26S	A/P23: V34I	A	A	A/P23: R132K	G	G	G/P23: T194A	A	C	T	C	A/gp18: D108E	T/P57: C3T	C	T	T/P57: L16S	C/P57: V17A	C	G	G	A	T	A	T	C	A	G/P57: K105E	G	T	C	G/P57: I137V	G/P57: I137V
LR722644.1 Human P4 / Germany 2008	C	G	T	A	T	G	A	A	A/P40: D275E	A	A	C	A/P40: K362R	G/P23: P3A	C	A	T/P23: P26S	A/P23: V34I	A	A	A/P23: R132K	G	G	G/P23: T194A	A	C	T	C	A/gp18: D108E	T/P57: C3T	C	T	T/P57: L16S	C/P57: V17A	C	G	G	A	T	A	T	C	A	A	G	T	C	A	A
LR722642.1 Human P7 / Germany 2017	C	G	T	A	T	G	A	A	A/P40: D275E	A	A	C	A/P40: K362R	A	C	A	T/P23: P26S	A/P23: V34I	A	A	A/P23: R132K	G	A/P23: M156I	G/P23: T194A	A	C	T	C	A/gp18: D108E	T/P57: C3T	C	T	T/P57: L16S	C/P57: V17A	C	A/P57: R21Q	G	A	T	A	T	C	A	A	G	T	C	A	A
MT364324.1 Human BODV-1 MAIJU / Germany 2019	C	G	T	A	T	G	A	A	A/P40: D275E	A	A	C	A/P40: K362R	A	C	A	T/P23: P26S	A/P23: V34I	A	A	A/P23: R132K	G	A/P23: M156I	G/P23: T194A	A	C	T	C	A/gp18: D108E	T/P57: C3T	C	T	T/P57: L16S	C/P57: V17A	C	A/P57: R21Q	G	A	T	A	T	C	A	A	G	T	C	A	A
LR722646.1 Human P6 / Germany 2017	C	G	T	A	T	G	A	A	A/P40: D275E	A	A	C	A/P40: K362R	A	C	A	T/P23: P26S	A/P23: V34I	A	A	A/P23: R132K	G	G	G/P23: T194A	A	C	T	C	A/gp18: D108E	C	C	T	T/P57: L16S	C/P57: V17A	C	A/P57: R21Q	G	A	T	A	T	C	A	A	G	T	C	A	A
LR722641.1 Human P5 / Germany 2016	C	G	T	A	T	G	A	A	A/P40: D275E	A	A	C	A/P40: K362R	A	C	A	T/P23: P26S	A/P23: V34I	A	A	A/P23: R132K	G	G	G/P23: T194A	A	C	T	C	A/gp18: D108E	C	C	T	T/P57: L16S	C/P57: V17A	C	A/P57: R21Q	G	A	T	A	T	C	A	A	G	T	C	A	A
LR722643.1 Human P8 / Germany 2019	C	G	T	G/P40: I136V	T	G	A	A	A/P40: D275E	A	A	C	A/P40: K362R	A	C	A	T/P23: P26S	A/P23: V34I	A	A	A/P23: R132K	G	G	G/P23: T194A	A	C	T	C	A/gp18: D108E	T/P57: C3T	C	T	T/P57: L16S	C/P57: V17A	C	A/P57: R21Q	G	A	T	A	T	C	A	A	G	T	C	A	A
MW053459.1 Human C4 / Germany 2020	C	G	T	G/P40: I136V	T	G	A	A	A/P40: D275E	A	A	C	A/P40: K362R	A	C	A	T/P23: P26S	A/P23: V34I	A	C/P23: N53T	A/P23: R132K	G	G	G/P23: T194A	A	C	T	C	A/gp18: D108E	T/P57: C3T	C	T	T/P57: L16S	C/P57: V17A	C	A/P57: R21Q	G	A	T	A	T	C	A	A	G	T	A/P57: T130K	A	A
AJ311522.1 Strain He/80/FR horse / Germany 1980	C	G	T	A	T	G	A	A	A/P40: D275E	A	A	C	A/P40: K362R	A	C	A	T/P23: P26S	A/P23: V34I	A	A	A/P23: R132K	G	G	G/P23: T194A	A	C	T	C	A/gp18: D108E	T/P57: C3T	C	C/P57: F7S	T/P57: L16S	C/P57: V17A	C	A/P57: R21Q	G	A	T	A	T	C	A	A	G	T	C	A	A
L27077.2 Strain He/80 horse / Germany 1980	C	G	T	A	T	G	A	A	A/P40: D275E	A	A	C	A/P40: K362R	A	G/P23: R4G	A	T/P23: P26S	A/P23: V34I	A	A	A/P23: R132K	G	G	G/P23: T194A	G/gp18: D12G	C	T	C	A/gp18: D108E	T/P57: C3T	C	C/P57: F7S	T/P57: L16S	C/P57: V17A	C	A/P57: R21Q	G	A	T	A	T	C	A	A	G	T	C	A	A
LT991982.1 Human recipient#1-02465 / Germany 2016	C	G	C/P40: V91A	A	T	G	A	A	A/P40: D275E	A	A	C	A/P40: K362R	A	C	A	T/P23: P26S	A/P23: V34I	A	A	A/P23: R132K	G	G	G/P23: T194A	A	C	T	C	A/gp18: D108E	C	C	T	T/P57: L16S	C/P57: V17A	T/P57: A20V	A/P57: R21Q	G	A	T	A	T	C	A	A	G	T	C	A	A
LT991983.1 Human recipient#1-02012-13 / Germany 2016	C	G	C/P40: V91A	A	T	G	A	A	A/P40: D275E	A	A	C	A/P40: K362R	A	C	A	T/P23: P26S	A/P23: V34I	A	A	A/P23: R132K	G	G	G/P23: T194A	A	C	T	C	A/gp18: D108E	C	C	T	T/P57: L16S	C/P57: V17A	T/P57: A20V	A/P57: R21Q	G	A	T	A	T	C	A	A	G	T	C	A	A
LT991981.1 Human recipient#2-02464 / Germany 2016	C	G	C/P40: V91A	A	T	G	A	A	A/P40: D275E	A	A	C	A/P40: K362R	A	C	A	T/P23: P26S	A/P23: V34I	A	A	A/P23: R132K	G	G	G/P23: T194A	A	C	T	C	A/gp18: D108E	C	C	T	T/P57: L16S	C/P57: V17A	T/P57: A20V	A/P57: R21Q	G	A	T	A	T	C	A	A	G	T	C	A	A
MK644607.1 Llama S17-1061 / Switzerland 2017	C	G	T	A	C/P40: F206L	G	A	A	A/P40: D275E	A	A	C	A/P40: K362R	A	C	A	T/P23: P26S	A/P23: V34I	A	A	A/P23: R132K	G	G	G/P23: T194A	A	C	T	C	A/gp18: D108E	T/P57: C3T	C	T	T/P57: L16S	C/P57: V17A	C	A/P57: R21Q	G	A	T	A	T	T/P57: T74I	A	A	G	T	C	A	A
MK644606.1 Horse S95-1272 / Switzerland 1995	C	G	T	A	C/P40: F206L	G	A	A	A/P40: D275E	A	A	C	A/P40: K362R	A	C	A	T/P23: P26S	A/P23: V34I	A	A	A/P23: R132K	G	G	G/P23: T194A	A	C	T	C	A/gp18: D108E	T/P57: C3T	C	T	T/P57: L16S	C/P57: V17A	C	A/P57: R21Q	G	A	T	A	T	T/P57: T74I	A	A	G	T	C	A	A
reference sequence
mutations in comparison to reference virus V
viruses of the strain V group
vaccine virus Zwick 1948
mutations that differ in strain V group viruses from the other viruses
sequences closely related to virus "Dessau"
between
muttions only observed in the vaccine viruses
[truncated: 174 more columns]

## Sheet: Reference sequence
Dürrwald R, Kolodziejek J, Oh D-Y, Herzog S, Liebermann H, Osterrieder N, Nowotny N. Vaccination against Borna disease: overview, vaccine virus characterization and investigation of live and inactivated vaccines
Supplementary table S4.7: Reference sequence
>BDU04608 Borna disease virus 1 strain V, complete genome
GTTGCGTTAACAACAAACCACTCATCATTCTTCTAACAAAATGAACACACGCAATGCCACCCAAGAGACGCCTGGTTGATGACGCCGATGCCATGGAGGATCAAGATCTATATGAACCCCCAGCGAGCCTCCCTAAGCTCCCTGGGAAATTCCTACAATACACCGTTGGGGGGTCTGACCCGCATCCGGGTATAGGGCATGAGAAAGACATCAGGCAGAACGCAGTGGCATTGTTAGACCAGTCACGGCGCGATATGTTTCACACAGTAACGCCTAGCCTTGTGTTTCTATGTTTGCTAATCCCAGGACTGCACGCTGCGTTTGTTCACGGAGGGGTGCCTCGTGAATCCTACCTGTCGACGCCTGTCACGCGTGGAGAACAGACTGTTGTTAAGACTG…

## Sheet: MT375543
Dürrwald R, Kolodziejek J, Oh D-Y, Herzog S, Liebermann H, Osterrieder N, Nowotny N. Vaccination against Borna disease: overview, vaccine virus characterization and investigation of live and inactivated vaccines
Supplementary table S4.8: Analysis of sequences publishe by Guo et al. (2020) J Med Virol 92: 3125-3137 and Bode at al. (2022) Emerg Microbes & Infection 11: 1335-1338
N protein
aa	30	67	91	105	136	206	249	262	271	275	244	237	262
lcl|U04608.1_cds_AAA20224.1_1 [protein=p40] [protein_id=AAA20224.1] [location=54..1166] [gbkey=CDS]	P	D	V	V	I	F	M	I	K	D	I	I	K
U04608.1 Strain V/B / Germany 1992	P	D	V	V	I	F	M	I	K	D	I	I	K
AJ311521.1 Strain V/FR / Germany 2001	P	D	V	V	I	F	M	I	K	D	I	I	K
Vaccine_2 strain V/GZ Zwick Giessen / Germany 1948	P	D	V	V	I	F	M	I	K	D	I	I	K
ON241315.1 Borna disease virus 1 isolate Hu-H1_DEU/1994_CHN/2022, complete genome	P	D	V	V	I	F	M	I	K	D	I	I	K
MT375542.1 Borna disease virus 1 isolate Hu-H2_DE_1994_CN_2019, complete genome	P	D	V	T	I	F	M	I	K	D	I	I	K
MT375544.1 Borna disease virus 1 isolate Equ-Cres_DE_1995_CN_2019, complete genome	P	D	V	V	I	F	M	I	K	D	I	I	K
MT375543.1 Borna disease virus 1 isolate DessVac_DE_1960_CN_2019, complete genome	P	D	V	V	I	F	M	I	K	D	I	I	K
P protein
aa	3	4	24	26	34	53	132	152	156	194
lcl|U04608.1_cds_AAA20228.1_5 [protein=L-polymerase] [protein_id=AAA20228.1] [location=3996..8822] [gbkey=CDS]	T	R	E	P	V	N	R	M	M	T
U04608.1 Strain V/B / Germany 1992	T	R	E	P	V	N	R	M	M	T
AJ311521.1 Strain V/FR / Germany 2001	T	R	E	P	V	N	R	M	M	T
Vaccine_2 strain V/GZ Zwick Giessen / Germany 1948	T	R	E	S	V	N	R	M	M	T
ON241315.1 Borna disease virus 1 isolate Hu-H1_DEU/1994_CHN/2022, complete genome	T	R	E	S	V	N	R	M	M	T
MT375542.1 Borna disease virus 1 isolate Hu-H2_DE_1994_CN_2019, complete genome	T	R	E	S	V	N	R	M	M	T
MT375544.1 Borna disease virus 1 isolate Equ-Cres_DE_1995_CN_2019, complete genome	T	R	E	S	V	N	R	M	M	T
MT375543.1 Borna disease virus 1 isolate DessVac_DE_1960_CN_2019, complete genome	T	R	E	S	I	N	R	M	M	T
M protein
aa	12	71	73	86	108
lcl|U04608.1_cds_AAA20226.1_3 [protein=gp18] [protein_id=AAA20226.1] [location=1893..2321] [gbkey=CDS]	D	S	V	T	D
U04608.1 Strain V/B / Germany 1992	D	S	V	T	D
AJ311521.1 Strain V/FR / Germany 2001	D	S	V	T	D
Vaccine_2 strain V/GZ Zwick Giessen / Germany 1948	D	S	V	T	D
ON241315.1 Borna disease virus 1 isolate Hu-H1_DEU/1994_CHN/2022, complete genome	D	S	V	T	D
MT375542.1 Borna disease virus 1 isolate Hu-H2_DE_1994_CN_2019, complete genome	D	S	V	T	D
MT375544.1 Borna disease virus 1 isolate Equ-Cres_DE_1995_CN_2019, complete genome	D	S	V	T	D
MT375543.1 Borna disease virus 1 isolate DessVac_DE_1960_CN_2019, complete genome	D	S	V	T	E
G protein
aa	3	6	7	16	17	21	22	44	55	56	66	67	74	96	105	122	130	137	139	145	164	185	186	187	192	193	194	218	220	229	234	236	242	243	245	251	266	282	287	288	296	302	307	311	326	354	397	401	402
lcl|U04608.1_cds_AAA20227.1_4 [protein=57 kDa ORF] [protein_id=AAA20227.1] [location=2236..3747] [gbkey=CDS]	P	S	F	L	V	A	R	R	I	S	T	I	T	I	K	F	T	I	N	Q	Q	I	L	Q	N	K	T	S	T	I	A	Y	P	R	K	T	K	V	I	A	S	D	I	V	A	N	E	A	S
U04608.1 Strain V/B / Germany 1992	P	S	F	L	V	A	R	R	I	S	T	I	T	I	K	F	T	I	N	Q	Q	I	L	Q	N	K	T	S	T	I	A	Y	P	R	K	T	K	V	I	A	S	D	I	V	A	N	E	A	S
AJ311521.1 Strain V/FR / Germany 2001	P	S	F	L	V	A	R	R	I	S	T	I	T	I	K	F	T	I	N	Q	Q	I	L	Q	N	K	T	S	T	I	A	Y	P	R	K	T	K	V	I	A	S	D	I	V	A	N	E	A	S
Vaccine_2 strain V/GZ Zwick Giessen / Germany 1948	L	S	F	L	V	A	R	R	I	S	S	I	T	I	K	F	T	I	N	Q	Q	I	L	Q	N	K	T	S	T	I	A	Y	P	R	K	T	K	V	I	A	S	D	I	V	A	N	E	A	S
ON241315.1 Borna disease virus 1 isolate Hu-H1_DEU/1994_CHN/2022, complete genome	L	S	F	L	V	A	R	R	I	S	T	I	T	I	K	F	T	I	N	Q	Q	I	L	Q	N	K	T	S	T	I	A	Y	P	R	K	T	K	V	I	A	S	D	I	V	T	N	E	V
MT375542.1 Borna disease virus 1 isolate Hu-H2_DE_1994_CN_2019, complete genome	L	S	F	L	V	A	R	R	I	S	T	I	T	I	K	F	T	I	N	Q	Q	I	L	Q	N	K	T	S	T	I	A	Y	P	R	K	T	K	V	I	A	S	D	I	V	T	N	E	A
MT375544.1 Borna disease virus 1 isolate Equ-Cres_DE_1995_CN_2019, complete genome	L	S	F	L	V	A	R	R	I	S	T	V	T	I	K	F	T	I	N	Q	Q	I	L	Q	N	K	T	S	T	I	A	Y	P	R	K	T	K	V	I	A	S	D	I	V	T	N	E	A
MT375543.1 Borna disease virus 1 isolate DessVac_DE_1960_CN_2019, complete genome	P	S	F	L	A	A	R	R	I	S	T	I	T	I	K	F	T	I	N	Q	Q	I	L	Q	N	K	T	S	A	I	V	Y	P	R	K	T	K	V	I	A	G	D	I	V	A	N	E	A
L polymerase
aa	40	43	54	56	107	112	115	120	134	158	162	168	175	177	181	184	199	200	211	226	229	270	275	279	286	291	309	320	322	325	330	332	333	348	382	463	500	501	502	507	510	543	551	560	657	681	726	741	779
lcl|U04608.1_cds_AAA20228.1_5 [protein=L-polymerase] [protein_id=AAA20228.1] [location=3996..8822] [gbkey=CDS]	E	I	Q	I	D	M	I	N	F	A	L	S	Q	D	L	V	V	D	V	L	I	A	W	E	I	M	R	F	K	G	R	P	A	R	V	I	S	L	S	E	V	I	G	I	P	M	Q	R	P
U04608.1 Strain V/B / Germany 1992	E	I	Q	I	D	M	I	N	F	A	L	S	Q	D	L	V	V	D	V	L	I	A	W	E	I	M	R	F	K	G	R	P	A	R	V	I	S	L	S	E	V	I	G	I	P	M	Q	R	P
AJ311521.1 Strain V/FR / Germany 2001	E	I	Q	I	D	M	I	N	F	A	L	S	Q	D	L	V	V	D	V	L	I	A	W	E	I	M	R	F	K	G	R	P	A	R	V	I	S	L	S	E	V	I	G	I	P	I	Q	R	P
Vaccine_2 strain V/GZ Zwick Giessen / Germany 1948	E	I	Q	I	D	M	I	N	F	A	L	S	Q	D	L	V	V	D	V	L	I	A	W	E	I	M	R	F	K	G	R	P	A	R	V	I	S	L	S	E	V	I	G	I	P	M	Q	R	P
ON241315.1 Borna disease virus 1 isolate Hu-H1_DEU/1994_CHN/2022, complete genome	E	I	Q	I	D	M	I	N	F	A	L	S	Q	D	L	V	V	D	V	L	I	A	W	E	I	M	R	F	K	G	R	P	A	R	V	I	S	L	S	E	V	I	G	I	P	M	Q	R	P
MT375542.1 Borna disease virus 1 isolate Hu-H2_DE_1994_CN_2019, complete genome	E	I	Q	I	D	M	I	N	F	A	L	S	Q	D	L	V	V	D	V	L	I	A	W	E	I	M	R	F	K	G	R	P	A	R	V	I	S	L	S	E	V	I	G	I	P	M	Q	R	P
MT375544.1 Borna disease virus 1 isolate Equ-Cres_DE_1995_CN_2019, complete genome	E	I	Q	I	D	M	I	N	F	A	L	S	Q	D	L	V	V	D	V	L	I	A	W	E	I	M	R	F	K	G	R	P	A	R	V	I	S	L	S	E	V	I	G	I	P	M	Q	R	P
MT375543.1 Borna disease virus 1 isolate DessVac_DE_1960_CN_2019, complete genome	E	I	Q	V	D	M	I	N	S	T	L	S	Q	D	L	V	V	D	V	L	I	A	W	E	I	M	R	F	K	G	R	P	A	R	V	I	S	L	S	E	A	I	G	I	P	M	Q	R	P
reference sequence
viruses of the strain V group
vaccine virus Zwick 1948
mutations that differ in strain V group viruses from the other viruses
mutations that differ in sequences published by Guo et al. 2020 from reference virus
mutations that differ within strain V group
[truncated: 68 more columns]
