# Supplementary material for: Vaccination against Borna Disease: Overview, Vaccine Virus Characterization and Investigation of Live and Inactivated Vaccines
Source: Viruses. 2022 Dec 2;14(12):2706. doi: 10.3390/v14122706 (PMC9788498; doi:10.3390/v14122706)
Supplement: Supplementary file 1 [file viruses-14-02706-s001.zip › Supplementary material S7.xlsx]

## Sheet: Tabelle1
Dürrwald R, Kolodziejek J, Oh D-Y, Herzog S, Liebermann H, Osterrieder N, Nowotny N. Vaccination against Borna disease: overview, vaccine virus characterization and investigation of live and inactivated vaccines
Supplementary table S7.1: Overview of vaccination approaches against Borna disease
Vaccines	Animals	Vaccination schemes	Challenge	Time of challenge	Infection mode	Protection from disease	Protection from infection	Thoughts	Reference
Vector-based
rNDV/PaBV-4/N	2-3 years old cockatiels	10E6.1FFU rNDV/PaBV-4/N+P + 2x 10E7.7 FFU rMVA/PaBV-4/N+P every 2 weeks i.m.	10E3.5 FFU PaBV-2	3 weeks after last vacc	i.m + s.c.	yes	yes		Runge et al. (2017) Vaccine 35: 557-563;doi:dx.doi.org/10.1016/j.vaccine.2016.12.022
rNDV/PaBV-4/P
rMVA/PaBV-4/N
rMVA/PaBV-4/P
rNDV/PaBV-4/N	4-6 months old cockatiels	10E5.9 FFU rNDV/PaBV-4/N+P + 10E7.7 FFU rMVA/PaBV-4/N+P 3 weeks later i.m.	10E4.6 FFU PaBV-4	3 weeks after last vacc	peroral, oculonasal, i.m., s.c.	no	no, but delayed shedding	protective effects of heterologous vector + high dose?	Olbert et al. (2016) Scientific Reports 6: 36840; doi:10.1038/srep36840
rNDV/PaBV-4/P
rNDV/CnBV-2/N	3 years old cockatiels	10E5.9 FFU rNDV/PaBV-4/N+P + 2x 10E7.7 FFU rMVA/PaBV-4/N+P 2 and 4 weeks after 1st vacc. i.m.
rNDV/CnBV-2/P
rMVA/PaBV-4/N	juvenile canaries	10E6.6 FFU rNDV/CaBV-2/N+P + 2x 10E7.4 FFU rMVA/CaBV-2/N+P 2 and 4 weeks after 1st vacc. i.m.	10E5.0 FFU PaBV-2	2 weeks after last vacc	peroral + oculonasal		no persistent infection observed but also no seroconversion due to infection	third vacc too close to the second
rMVA/PaBV-4/P			10E4.7 FFU PaBV-2	14 weeks after last vacc	i.m. + s.c.	yes	infectivity trongly reduced in most of the canaries
rMVA/CnBV-2/N
rMVA/CnBV-2/P
rNDV/PaBV-4/N	10-16 months old cockatiels	3x 10E6.9 FFU rNDV/PaBV-4/N+P every 2 weeks i.m.	10E3.5 FFU PaBV-2	3 weeks after last vacc	i.m. + s.c.	yes	no		Rall et al. (2019) Viruses 11:1130; doi:10.3390/v11121130
rNDV/PaBV-4/P
rMVA/PaBV-4/N	10-16 months old cockatiels	3x 10E7.9 FFU rMVA/PaBV-4/N+P every 2 weeks i.m.	10E3.5 FFU PaBV-2	3 weeks after last vacc	i.m. + s.c.	yes	yes	protective effects of higher immunization dose?
rMVA/PaBV-4/P
rORFV/PaBV-4/N	10-16 months old cockatiels	3x 10E6.0 rORFV/PaBV-4/N+P every 2 weeks i.m.	10E3.5 FFU PaBV-2	3 weeks after last vacc	i.m. + s.c.	yes	no
rORFV/PaBV-4/P
	persistently PaBV-4-infected cockatiels	rNDV/PaBV-4/N+P +rMVA/PaBV-4/N+P + rORFV/PABV-4/N+P 12,15,18 weeks after infection	none			?	no
rVV/BoDV-1/N	4 weeks old Lewis rats	1x10E7.3 rVV/BoDV-1/N i.p.	10E3.7 FFU BoDV-1	6 weeks after vacc	i.n.	no	no	excacerbated disease in immunized animals	Lewis et al. (1999) J Virol 73: 2541-2546
rORFV/BoDV-1/N (D1701-VrVp40)+A26:D26	4-5 weeks old Lewis rats	2x rORF/BoDV-1/N within 2 weeks	10E3.7-4.0 FFU BoDV-1	2 weeks after last vacc	i.c.	yes	yes		Henkel et al.(2005) J Virol 79: 314-325; doi:10.1128/JVI.79.1.314-325.2005
rORFV/BoDV-1/N (D1701-VrVp40)+A26:D26	3 weeks old MRL mice	1x10E7.0 rORF/BoDV-1/N + 1x106.7 FFU rMVA/BoDV-1/N 1 week later i.m.	mouse-adapted BoDV-1	10 days after last vacc	i.c.	yes	yes	light encephalitis from the incoming virus	Hausmann et al. (2005) J Gen Virol 86: 399-403; doi: 10.1099/vir.0.80566-0
	3 weeks old perforin-deficient MRL mice	1x10E7.0 rORF/BoDV-1/N + 1x106.7 FFU rMVA/BoDV-1/N 1 week later i.m.	mouse-adapted BoDV-1	10 days after last vacc	i.c.	yes	yes (antigen detected in 1 animal)	CD8+ T-cell-dependent, non-cytolytic antivral mechanisms involved
rMVA/BoDV-1/N	3 weeks old perforin-deficient MRL mice	1x rMVA/BoDV-1/N i.m.	mouse-adapted BoDV-1		i.p	yes°	no°	° with exception of a few animals
rMVA/BoDV-1/N-E130K,I136T	3 weeks old perforin-deficient MRL mice	1x rMVA/BoDV-1/N-E310K,I136T i.m.	mouse-adapted BoDV-1		i.p.	no°	no°	immunodominant epitope essential for protection
rVV/BoDV-1/N	persistently BoDV-1 newborn B10.Br (H-2k) mice	rMVA/BoDV-1/N	persistently infected	before vacc	i.c.	induction of disease	no	T cell ignorance can be overcome by periheral administration of N	Hausmann et al. (1999) PNAS 96: 9769-9774
rVV/BoDV-1/N	persistently BoDV-1 newborn C57BL/10 (H-2k) mice	rMVA/BoDV-1/N	persistently infected	before vacc	i.c.	no	no
Recombinant
rN/PaBV-4+ 0.5% alum	adult cockatiels	2x rN/PaBV-4 with 3 weeks	10E4.0 PaBv-2	4 weeks after last vacc	i.m.	yes	no		Hameed et al. (2018) Virology 515: 81-91; doi.org/10.1016/j.virol.2017.12.007
	adult cockatiels	1x rN/PaBV-4	10E4.0 PaBv-2	30 days after infection	i.m.	no	no	no effects on persistent infection
Inactivated
inacPaBV*	adult cockatiels	3x inacPaBV every 3 weeks + 1x rN/PaBValum one month later	10E4.0 PaBV-2	1 month after last vacc	i.m.	yes	no		Hameed et al. (2018) Virology 515: 81-91; doi.org/10.1016/j.virol.2017.12.007
Live
rabbit brain BoDV-1	adult horses	1x s.c.	BoDV-1	different	i.c.	in approx. 70% of cases	not investigated		Zwick (1939) In: Handbuch der Viruskrankheiten, Fischer Jena: 254-354
BoDV-1/MDCK	4 weeks old outbred CD rats	1x BoDV-1/MDCK 10E2 or 10E6 BoDV-1/MDCK i.c.	10E4 BoDV-1	30 days after first i.c.	i.c.	at high dose	at high dose	clearance from infection at high dose and protection at subsequent challenge	Oldach et al. (1995) Virology 206: 426-434
BoDV-1/MDCK	Lewis rats	1x BoDV-1/MDCK 10E6 or 10E4 or 10E2 i.c.	none	none	none	at high dose	at high dose	clearance from infection at high dose	Furrer et al. (2001) J Virol 75: 11700-11708
BoDV-1/CRL	Lewis rats	1x BoDV-1/CRL 10E6 or 10E4 or 10E2 i.c.	none	none	none	at high dose	at high dose	clearance from infection at high dose
BoDV-1/brain	Lewis rats	1x BoDV/brain 10E4 or 10E2 i.c.	none	none	none	no	no
* ultrasonicated PaBV-2 infected primary duck embryfibroblasts inactivated with formalin
Note: all the trials involved not vaccinated control groups which are not considered in this table; also the number of animals used is not shown here
bold: successful approaches
